# Supplementary material for: Targeting Lysosomes to Reverse Hydroquinone-Induced Autophagy Defects and Oxidative Damage in Human Retinal Pigment Epithelial Cells
Source: Int J Mol Sci. 2021 Aug 22;22(16):9042. doi: 10.3390/ijms22169042 (PMC8396439; doi:10.3390/ijms22169042)
Supplement: Supplementary file 1 [file ijms-22-09042-s001.zip]

Archive with 1 entries (1 files):
- ijms-1323391-supplementary.pdf
